# Supplementary material for: Flexible Electrohydrodynamic Fluid-Driven Valveless Water Pump via Immiscible Interface
Source: Cyborg Bionic Syst. 2024 Feb 5;5:0091. doi: 10.34133/cbsystems.0091 (PMC10843178; doi:10.34133/cbsystems.0091)
Supplement: Supplementary 1 — Movies S1 to S3 Code of execution [file cbsystems.0091.f1.zip]

Archive with 4 entries (4 files):
- code execution.mp4
- Video S1- interface motion.mp4
- Video S2- Pump out a droplet.mp4
- Video S3-applications.mp4
